# Supplementary material for: Multi-Phase US Spread and Habitat Switching of a Post-Columbian Invasive, Sorghum halepense
Source: PLoS One. 2016 Oct 18;11(10):e0164584. doi: 10.1371/journal.pone.0164584 (PMC5068735; doi:10.1371/journal.pone.0164584)
Supplement: S1 File — (NWK) [file pone.0164584.s002.nwk]

((((((((((((((((((SH0214:101.0,SH0211:101.0):101.0,(SH0210:101.0,SH0209:101.0):101.0):101.0,
(SH0435:101.0,SH0436:101.0):101.0):87.0,(SH1303:101.0,SH1302:101.0):101.0):87.0,
((SH1299:101.0,SH1298:101.0):101.0,(SH1300:101.0,SH1301:101.0):101.0):87.0):87.0,
(((SH1304:101.0,SH1305:101.0):101.0,(SH1306:101.0,SH1307:101.0):101.0):87.0,
((SH1313:101.0,SH1312:101.0):101.0,(SH1308:101.0,SH1311:101.0):101.0):87.0):87.0):87.0,
((((((SH0205:101.0,SH0202:101.0):101.0,(SH0207:101.0,SH0206:101.0):101.0):101.0,
(SH0422:101.0,SH0426:101.0):101.0):87.0,(SH1286:101.0,SH1287:101.0):101.0):87.0,
(((SH0434:101.0,SH0432:101.0):101.0,(SH0429:101.0,SH0430:101.0):101.0):87.0,
(SH1289:101.0,SH1288:101.0):101.0):87.0):87.0,(((SH1292:101.0,SH1293:101.0):101.0,
(SH1290:101.0,SH1291:101.0):101.0):87.0,((SH1296:101.0,SH1297:101.0):101.0,
(SH1295:101.0,SH1294:101.0):101.0):87.0):87.0):87.0):87.0,(((((((SH0197:101.0,
SH0198:101.0):101.0,(SH0200:101.0,SH0201:101.0):101.0):101.0,(SH0402:101.0,
SH0401:101.0):101.0):87.0,((SH0403:101.0,SH0404:101.0):101.0,(SH0411:101.0,
SH0405:101.0):101.0):87.0):87.0,((SH1278:101.0,SH1279:101.0):101.0,(SH1277:101.0,
SH1276:101.0):101.0):87.0):87.0,(((SH1284:101.0,SH1285:101.0):101.0,((SH0417:101.0,
SH0414:101.0):101.0,(SH0420:101.0,SH0421:101.0):101.0):87.0):87.0,((SH1283:101.0,
SH1282:101.0):101.0,(SH1280:101.0,SH1281:101.0):101.0):87.0):87.0):87.0,((((SH1269:101.0,
SH1267:101.0):101.0,(SH1271:101.0,SH1270:101.0):101.0):87.0,((SH1272:101.0,
SH1273:101.0):101.0,(SH1274:101.0,SH1275:101.0):101.0):87.0):87.0,(((SH1263:101.0,
SH1264:101.0):101.0,(SH1266:101.0,SH1265:101.0):101.0):87.0,((SH1261:101.0,
SH1262:101.0):101.0,(SH1259:101.0,SH1260:101.0):101.0):87.0):87.0):87.0):87.0):87.0,
(((((((SH0394:101.0,SH0393:101.0):101.0,(SH0391:101.0,SH0392:101.0):101.0):87.0,
(SH1241:101.0,SH1242:101.0):101.0):87.0,((SH1246:101.0,SH1245:101.0):101.0,
(SH1243:101.0,SH1244:101.0):101.0):87.0):87.0,(((SH1254:101.0,SH1249:101.0):101.0,
(SH1248:101.0,SH1247:101.0):101.0):87.0,((((SH0191:101.0,SH0195:101.0):101.0,
(SH0189:101.0,SH0186:101.0):101.0):101.0,(SH0395:101.0,SH0396:101.0):101.0):87.0,
(SH1257:101.0,SH1258:101.0):101.0):87.0):87.0):87.0,((((SH1238:101.0,SH1237:101.0):101.0,
(SH1239:101.0,SH1240:101.0):101.0):87.0,((SH1236:101.0,SH1235:101.0):101.0,
(SH1234:101.0,SH1233:101.0):101.0):87.0):87.0,((((SH0390:101.0,SH0388:101.0):101.0,
(SH0385:101.0,SH0381:101.0):101.0):87.0,(SH1227:101.0,SH1228:101.0):101.0):87.0,
((SH1230:101.0,SH1229:101.0):101.0,(SH1232:101.0,SH1231:101.0):101.0):87.0):87.0):87.0):87.0,
(((((SH1226:101.0,SH1224:101.0):101.0,(SH1223:101.0,SH1222:101.0):101.0):87.0,
((SH1217:101.0,SH1216:101.0):101.0,(SH1220:101.0,SH1218:101.0):101.0):87.0):87.0,
(((SH1207:101.0,SH1206:101.0):101.0,((SH0376:101.0,SH0377:101.0):87.0,(SH0380:101.0,
SH0378:101.0):101.0):87.0):87.0,((SH1213:101.0,SH1214:101.0):101.0,(SH1209:101.0,
SH1208:101.0):101.0):87.0):87.0):87.0,(((((SH0372:101.0,SH0373:101.0):101.0,(SH0374:101.0,
SH0375:101.0):87.0):87.0,((SH0371:101.0,SH0369:101.0):101.0,(SH0360:101.0,SH0361:101.0):101.0):101.0):87.0,
((SH1196:101.0,SH1197:101.0):101.0,(SH1187:101.0,SH1195:101.0):101.0):87.0):87.0,
(((SH1205:101.0,SH1204:101.0):101.0,(SH1202:101.0,SH1203:101.0):101.0):87.0,
((SH1200:101.0,SH1201:101.0):101.0,(SH1198:101.0,SH1199:101.0):101.0):87.0):87.0):87.0):87.0):87.0):87.0,
(((((((SH1436:101.0,SH1435:101.0):101.0,(SH1439:101.0,SH1438:101.0):101.0):87.0,
(((SH1045:101.0,SH1046:101.0):101.0,(SH1043:101.0,SH1044:101.0):101.0):87.0,
(SH1433:101.0,SH1434:101.0):101.0):87.0):87.0,((((SH1027:101.0,SH1025:101.0):101.0,
SH1428:101.0):87.0,(SH1430:101.0,SH1429:101.0):87.0):87.0,(((SH1042:101.0,SH1038:101.0):101.0,
(SH1037:101.0,SH1030:101.0):101.0):87.0,(SH1432:101.0,SH1431:101.0):101.0):87.0):87.0):87.0,
((((SH1418:101.0,SH1417:101.0):101.0,((SH1011:101.0,SH1012:101.0):101.0,(SH1014:101.0,
SH1013:101.0):101.0):87.0):87.0,((SH1421:101.0,SH1422:101.0):101.0,(SH1420:101.0,
SH1419:101.0):101.0):87.0):87.0,((((SH1019:101.0,SH1018:101.0):101.0,SH1424:101.0):87.0,
((SH1016:101.0,SH1017:101.0):101.0,SH1423:101.0):87.0):87.0,((SH1426:101.0,
SH1425:101.0):87.0,((SH1021:101.0,SH1022:101.0):101.0,SH1427:101.0):87.0):87.0):87.0):87.0):87.0,
((((((SH1006:101.0,SH1007:101.0):101.0,(SH1008:101.0,SH1010:101.0):101.0):87.0,
(SH1402:101.0,SH1400:101.0):101.0):87.0,((SH1390:101.0,SH1394:101.0):101.0,
(SH1399:101.0,SH1398:101.0):101.0):87.0):87.0,(((((SH0235:101.0,SH0236:101.0):101.0,
(SH0237:101.0,SH0239:101.0):101.0):101.0,SH1409:101.0):87.0,(SH1410:101.0,SH1412:101.0):87.0):87.0,
((SH1416:101.0,SH1415:101.0):101.0,(SH1413:101.0,SH1414:101.0):101.0):87.0):87.0):87.0,
((((SH1384:101.0,SH1385:101.0):101.0,((SH1002:101.0,SH1003:101.0):101.0,SH1386:101.0):87.0):87.0,
((SH1388:101.0,SH1389:101.0):87.0,((SH1004:101.0,SH1005:101.0):101.0,SH1387:101.0):87.0):87.0):87.0,
(((SH1383:101.0,SH1382:101.0):101.0,(SH1380:101.0,SH1381:101.0):101.0):87.0,
((SH1378:101.0,SH1379:101.0):101.0,(SH1377:101.0,SH1376:101.0):87.0):87.0):87.0):87.0):87.0):87.0,
(((((((SH0449:101.0,SH0448:101.0):101.0,SH1326:101.0):87.0,((((SH0128:101.0,
SH0127:101.0):101.0,(SH0131:101.0,SH0130:101.0):101.0):101.0,((SH0126:101.0,
SH0125:101.0):101.0,(SH0124:101.0,SH0123:101.0):101.0):101.0):101.0,(SH0447:101.0,
SH0446:101.0):101.0):87.0):87.0,(((((SH0105:101.0,SH0104:101.0):101.0,(SH0108:101.0,
SH0106:101.0):101.0):101.0,((SH0122:101.0,SH0121:101.0):101.0,(SH0120:101.0,
SH0109:101.0):101.0):101.0):101.0,SH1325:101.0):87.0,((SH0444:101.0,SH0445:101.0):101.0,
(SH0442:101.0,SH0443:101.0):101.0):87.0):87.0):87.0,(((SH1320:101.0,SH1321:101.0):101.0,
((SH0441:101.0,SH0439:101.0):101.0,SH1322:101.0):87.0):87.0,(((SH0438:101.0,
SH0437:101.0):101.0,SH1315:101.0):87.0,(SH1318:101.0,SH1317:101.0):87.0):87.0):87.0):87.0,
((((SH1327:101.0,SH1331:101.0):87.0,(SH1333:101.0,SH1332:101.0):101.0):87.0,
((((SH0218:101.0,SH0219:101.0):101.0,(SH0215:101.0,SH0217:101.0):101.0):101.0,
SH1335:101.0):87.0,(SH1337:101.0,SH1338:101.0):87.0):87.0):87.0,(((SH1350:101.0,
SH1349:101.0):101.0,(SH1348:101.0,SH1347:101.0):101.0):87.0,((SH1344:101.0,
SH1345:101.0):101.0,(SH1342:101.0,SH1340:101.0):101.0):87.0):87.0):87.0):87.0,((((((SH0451:101.0,
SH0450:101.0):101.0,SH1354:101.0):87.0,(SH1352:101.0,SH1353:101.0):101.0):87.0,
((((SH0224:101.0,SH0223:101.0):101.0,((SH0136:101.0,SH0137:101.0):101.0,(SH0135:101.0,
SH0132:101.0):101.0):101.0):101.0,(SH0453:101.0,SH0452:101.0):101.0):87.0,(SH1355:101.0,
SH1356:101.0):87.0):87.0):87.0,((((SH0457:101.0,SH0458:101.0):101.0,(SH0455:101.0,
SH0456:101.0):101.0):87.0,(SH1359:101.0,SH1358:101.0):101.0):87.0,((SH1360:101.0,
SH1361:101.0):101.0,(SH1363:101.0,SH1362:101.0):101.0):87.0):87.0):87.0,((((SH1373:101.0,
SH1374:101.0):87.0,((SH0469:101.0,SH1001:101.0):101.0,SH1375:101.0):87.0):87.0,
((SH1372:101.0,(SH0466:101.0,SH0465:101.0):101.0):87.0,((SH0463:101.0,SH0462:101.0):101.0,
(SH0459:101.0,SH0461:101.0):101.0):87.0):87.0):87.0,(((SH1364:101.0,SH1365:101.0):101.0,
(((SH0229:101.0,SH0230:101.0):101.0,(SH0234:101.0,SH0232:101.0):101.0):101.0,
SH1366:101.0):87.0):87.0,((SH1368:101.0,SH1367:101.0):87.0,(SH1371:101.0,SH1369:101.0):101.0):87.0):87.0):87.0):87.0):87.0):87.0):87.0,
((((((SH1478:101.0,SH1476:101.0):101.0,(SH1475:101.0,SH1474:101.0):101.0):87.0,
(((SH1076:101.0,SH1075:101.0):101.0,(SH1077:101.0,SH1078:101.0):101.0):87.0,
(SH1472:101.0,SH1473:101.0):101.0):87.0):87.0,((((SH1070:101.0,SH1072:101.0):101.0,
(SH1074:101.0,SH1073:101.0):101.0):87.0,(SH1467:101.0,SH1466:101.0):101.0):87.0,
((SH1470:101.0,SH1471:101.0):101.0,(SH1469:101.0,SH1468:101.0):101.0):87.0):87.0):87.0,
(((((SH1083:101.0,SH1082:101.0):101.0,(SH1085:101.0,SH1084:101.0):101.0):87.0,
(SH1482:101.0,SH1480:101.0):87.0):87.0,((((SH0248:101.0,SH0249:101.0):101.0,
(SH0247:101.0,SH0246:101.0):101.0):101.0,(SH1081:101.0,SH1080:101.0):101.0):87.0,
((SH1079:101.0,SH1078r:101.0):101.0,SH1479:101.0):87.0):87.0):87.0,(((((SH0252:101.0,
SH0254:101.0):101.0,(SH0257:101.0,SH0256:101.0):101.0):101.0,(SH1089:101.0,
SH1088:101.0):101.0):87.0,(SH1487:101.0,SH1486:101.0):101.0):87.0,((SH1484:101.0,
SH1485:101.0):87.0,((SH1086:101.0,SH1087:101.0):101.0,SH1483:101.0):87.0):87.0):87.0):87.0):87.0,
((((((SH1048:101.0,SH1047:101.0):101.0,SH1443:101.0):87.0,(SH1442:101.0,SH1441:101.0):101.0):87.0,
(((SH1052:101.0,SH1054:101.0):101.0,(SH1050:101.0,SH1051:101.0):101.0):87.0,
(SH1445:101.0,SH1444:101.0):87.0):87.0):87.0,((((SH1056:101.0,SH1055:101.0):101.0,
(SH1057:101.0,SH1058:101.0):101.0):87.0,(SH1446:101.0,SH1448:101.0):101.0):87.0,
(((SH1060:101.0,SH1059:101.0):101.0,SH1449:101.0):87.0,((SH1064:101.0,SH1063:101.0):101.0,
(SH1062:101.0,SH1061:101.0):101.0):87.0):87.0):87.0):87.0,(((((SH1067:101.0,SH1068:101.0):101.0,
SH1463:101.0):87.0,(SH1465:101.0,SH1464:101.0):87.0):87.0,(((SH1065:101.0,SH1066:101.0):101.0,
SH1462:101.0):87.0,(SH1461:101.0,SH1460:101.0):101.0):87.0):87.0,((((((SH0139:101.0,
SH0138:101.0):101.0,(SH0163:101.0,SH0159:101.0):101.0):101.0,(SH0245:101.0,
SH0240:101.0):101.0):101.0,SH1455:101.0):87.0,(SH1452:101.0,SH1450:101.0):87.0):87.0,
((SH1456:101.0,SH1457:101.0):87.0,(SH1458:101.0,SH1459:101.0):101.0):87.0):87.0):87.0):87.0):87.0):87.0,
(((((((SH0357:101.0,SH0359:101.0):101.0,(SH0356:101.0,SH0353:101.0):101.0):101.0,
(SH1181:101.0,SH1186:101.0):101.0):87.0,(((SH0350:101.0,SH0351:101.0):101.0,
(SH0345:101.0,SH0346:101.0):101.0):101.0,(SH1178:101.0,SH1173:101.0):101.0):87.0):87.0,
(((((SH0181:101.0,SH0180:101.0):101.0,(SH0179:101.0,SH0176:101.0):101.0):101.0,
((SH0183:101.0,SH0182:101.0):101.0,(SH0185:101.0,SH0184:101.0):101.0):101.0):101.0,
(SH1153:101.0,SH1154:101.0):101.0):87.0,((SH1165:101.0,SH1158:101.0):101.0,
(SH1157:101.0,SH1155:101.0):101.0):87.0):87.0):87.0,(((((SH0337:101.0,SH0335:101.0):101.0,
(SH0333:101.0,SH0334:101.0):101.0):101.0,((SH0338:101.0,SH0340:101.0):101.0,
(SH0341:101.0,SH0342:101.0):101.0):101.0):101.0,((SH1152:101.0,SH1151:101.0):101.0,
(SH1150:101.0,SH1148:101.0):101.0):87.0):87.0,((((SH0329:101.0,SH0330:101.0):101.0,
(SH0332:101.0,SH0331:101.0):101.0):101.0,(SH1147:101.0,SH1145:101.0):101.0):87.0,
(((SH0320:101.0,SH0322:101.0):101.0,(SH0326:101.0,SH0328:101.0):101.0):101.0,
(SH1144:101.0,SH1143:101.0):101.0):87.0):87.0):87.0):87.0,((((((SH0303:101.0,
SH0304:101.0):101.0,(SH0302:101.0,SH0301:101.0):101.0):101.0,(SH1137:101.0,
SH1136:101.0):101.0):87.0,((SH1132:101.0,SH1133:101.0):101.0,(SH1135:101.0,
SH1134:101.0):101.0):87.0):87.0,(((SH1139:101.0,SH1138:101.0):101.0,((SH0310:101.0,
SH0311:101.0):101.0,(SH0308:101.0,SH0307:101.0):101.0):101.0):87.0,(((SH0317:101.0,
SH0316:101.0):101.0,(SH0313:101.0,SH0315:101.0):101.0):101.0,(SH1140:101.0,
SH1142:101.0):101.0):87.0):87.0):87.0,((((SH1120:101.0,SH1121:101.0):101.0,(SH1123:101.0,
SH1122:101.0):101.0):87.0,((((((SbicolorBTx623:101.0,SH0100:101.0):101.0,
SH0101:101.0):101.0,(SH0102:101.0,SH0103:101.0):101.0):101.0,(SH0168:101.0,
SH0172:101.0):101.0):101.0,(SH0294:101.0,SH0293:101.0):101.0):101.0,(SH1125:101.0,
SH1124:101.0):101.0):87.0):87.0,((((SH0296:101.0,SH0295:101.0):101.0,(SH0298:101.0,
SH0299:101.0):101.0):101.0,(SH1131:101.0,SH1130:101.0):101.0):87.0,((SH1129:101.0,
SH1128:101.0):101.0,(SH1126:101.0,SH1127:101.0):101.0):87.0):87.0):87.0):87.0):87.0):87.0,
(((((SH1091:101.0,SH1090:101.0):101.0,(SH1092:101.0,SH1094:101.0):101.0):87.0,
(SH1497:101.0,SH1496:101.0):101.0):87.0,((((SH0258:101.0,SH0259:101.0):101.0,
(SH0264:101.0,SH0260:101.0):101.0):101.0,(SH1095:101.0,SH1096:101.0):101.0):87.0,
(ShalepenseGypsum9E:101.0,SH1498:101.0):101.0):87.0):87.0,(((SH1488:101.0,
SH1489:101.0):101.0,(SH1490:101.0,SH1491:101.0):101.0):87.0,((SH1495:101.0,
SH1494:101.0):101.0,(SH1493:101.0,SH1492:101.0):101.0):87.0):87.0):87.0):87.0,((((SH1119:101.0,
SH1118:101.0):101.0,((SH0282:101.0,SH0287:101.0):101.0,(SH0290:101.0,SH0288:101.0):101.0):101.0):87.0,
((SH1115:101.0,SH1114:101.0):101.0,(SH1116:101.0,SH1117:101.0):101.0):87.0):87.0,
(((SH1106:101.0,SH1107:101.0):101.0,(SH1109:101.0,SH1108:101.0):101.0):87.0,
((SH1113:101.0,SH1112:101.0):101.0,(SH1111:101.0,SH1110:101.0):101.0):87.0):87.0):87.0):87.0,
(((((SH0167:101.0,SH0166:101.0):101.0,(SH0165:101.0,SH0164:101.0):101.0):101.0,
(SH0268:101.0,SH0265:101.0):101.0):101.0,(SH1103:101.0,SH1101:101.0):101.0):87.0,
((SH1100:101.0,SH1099:101.0):101.0,(SH1097:101.0,SH1098:101.0):101.0):87.0):87.0):87.0,
((SH1105:101.0,SH1104:101.0):101.0,((SH0275:101.0,SH0278:101.0):101.0,(SH0280:101.0,
SH0279:101.0):101.0):101.0):87.0):87.0,((SH0273:101.0,SH0272:101.0):101.0,(SH0269:101.0,
SH0270:101.0):101.0):101.0):101.0,Spropinquum:101.0);
