# Supplementary material for: Multi-Phase US Spread and Habitat Switching of a Post-Columbian Invasive, Sorghum halepense
Source: PLoS One. 2016 Oct 18;11(10):e0164584. doi: 10.1371/journal.pone.0164584 (PMC5068735; doi:10.1371/journal.pone.0164584)
Supplement: S2 Table — (CSV) [file pone.0164584.s004.csv]

Sample ID	Latitude	Longitude	State
ShalepenseGypsum9E	38.705118	-97.426876	KS
SbicolorBTx623	36.853299	-75.97761	VA
Spropinquum	32.9495	-81.48	SC
SH0100	36.853299	-75.97761	VA
SH0101	36.853299	-75.97761	VA
SH0102	36.853299	-75.97761	VA
SH0103	36.853299	-75.97761	VA
SH0104	36.853299	-75.97761	VA
SH0105	36.853299	-75.97761	VA
SH0106	36.853299	-75.97761	VA
SH0108	36.853299	-75.97761	VA
SH0109	36.853299	-75.97761	VA
SH0120	36.723	-86.577	KY
SH0121	36.723	-86.577	KY
SH0122	36.723	-86.577	KY
SH0123	36.723	-86.577	KY
SH0124	36.723	-86.577	KY
SH0125	36.723	-86.577	KY
SH0126	36.723	-86.577	KY
SH0127	36.723	-86.577	KY
SH0128	36.723	-86.577	KY
SH0130	32.891667	-84.327167	GA
SH0131	32.891667	-84.327167	GA
SH0132	32.891667	-84.327167	GA
SH0135	32.891667	-84.327167	GA
SH0136	32.891667	-84.327167	GA
SH0137	32.891667	-84.327167	GA
SH0138	32.891667	-84.327167	GA
SH0139	32.891667	-84.327167	GA
SH0159	32.3815	-85.303333	AL
SH0163	32.233167	-85.4465	AL
SH0164	32.233167	-85.4465	AL
SH0165	32.233167	-85.4465	AL
SH0166	32.233167	-85.4465	AL
SH0167	32.233167	-85.4465	AL
SH0168	32.233167	-85.4465	AL
SH0172	32.082667	-86.445333	AL
SH0176	32.082667	-86.445333	AL
SH0179	32.082667	-86.445333	AL
SH0180	32.415167	-87.039667	AL
SH0181	32.415167	-87.039667	AL
SH0182	32.415167	-87.039667	AL
SH0183	32.415167	-87.039667	AL
SH0184	32.415167	-87.039667	AL
SH0185	32.415167	-87.039667	AL
SH0186	32.415167	-87.039667	AL
SH0189	32.415167	-87.039667	AL
SH0191	32.443	-87.220333	AL
SH0195	32.443	-87.220333	AL
SH0197	32.443	-87.220333	AL
SH0198	32.443	-87.220333	AL
SH0200	32.224667	-88.158167	AL
SH0201	32.224667	-88.158167	AL
SH0202	32.224667	-88.158167	AL
SH0205	32.224667	-88.158167	AL
SH0206	32.224667	-88.158167	AL
SH0207	32.224667	-88.158167	AL
SH0209	32.224667	-88.158167	AL
SH0210	30.431667	-84.991833	FL
SH0211	30.431667	-84.991833	FL
SH0214	30.431667	-84.991833	FL
SH0215	30.431667	-84.991833	FL
SH0217	30.431667	-84.991833	FL
SH0218	30.431667	-84.991833	FL
SH0219	30.431667	-84.991833	FL
SH0223	30.552	-84.677	FL
SH0224	30.552	-84.677	FL
SH0229	30.552	-84.677	FL
SH0230	30.836667	-83.943	GA
SH0232	30.836667	-83.943	GA
SH0234	30.836667	-83.943	GA
SH0235	30.836667	-83.943	GA
SH0236	30.836667	-83.943	GA
SH0237	30.836667	-83.943	GA
SH0239	30.836667	-83.943	GA
SH0240	30.836667	-83.944333	FL
SH0245	30.836667	-83.944333	FL
SH0246	30.836667	-83.944333	FL
SH0247	30.836667	-83.944333	FL
SH0248	30.836667	-83.944333	FL
SH0249	30.836667	-83.944333	FL
SH0252	30.836667	-82.456	FL
SH0254	30.836667	-82.456	FL
SH0256	30.836667	-82.456	FL
SH0257	30.836667	-82.456	FL
SH0258	30.836667	-82.456	FL
SH0259	30.836667	-82.456	FL
SH0260	32.205	-82.3635	GA
SH0264	32.205	-82.3635	GA
SH0265	32.205	-82.3635	GA
SH0268	32.205	-82.3635	GA
SH0269	32.205	-82.3635	GA
SH0270	32.9495	-81.48	SC
SH0272	32.9495	-81.48	SC
SH0273	32.9495	-81.48	SC
SH0275	32.9495	-81.48	SC
SH0278	32.9495	-81.48	SC
SH0279	32.9495	-81.48	SC
SH0280	33.166	-81.387667	SC
SH0282	33.166	-81.387667	SC
SH0287	33.166	-81.387667	SC
SH0288	33.166	-81.387667	SC
SH0290	34.030667	-81.588333	SC
SH0293	34.030667	-81.588333	SC
SH0294	34.030667	-81.588333	SC
SH0295	34.030667	-81.588333	SC
SH0296	34.030667	-81.588333	SC
SH0298	34.030667	-81.588333	SC
SH0299	34.030667	-81.588333	SC
SH0301	34.198167	-81.449833	SC
SH0302	34.198167	-81.449833	SC
SH0303	34.198167	-81.449833	SC
SH0304	34.198167	-81.449833	SC
SH0307	34.198167	-81.449833	SC
SH0308	34.198167	-81.449833	SC
SH0310	33.861667	-80.860167	SC
SH0311	33.861667	-80.860167	SC
SH0313	33.861667	-80.860167	SC
SH0315	33.861667	-80.860167	SC
SH0316	33.861667	-80.860167	SC
SH0317	33.861667	-80.860167	SC
SH0320	33.686833	-80.701833	SC
SH0322	33.686833	-80.701833	SC
SH0326	33.686833	-80.701833	SC
SH0328	33.686833	-80.701833	SC
SH0329	33.686833	-80.701833	SC
SH0330	33.290667	-81.337333	SC
SH0331	33.290667	-81.337333	SC
SH0332	33.290667	-81.337333	SC
SH0333	33.290667	-81.337333	SC
SH0334	33.290667	-81.337333	SC
SH0335	33.290667	-81.337333	SC
SH0337	33.290667	-81.337333	SC
SH0338	33.290667	-81.337333	SC
SH0340	33.525	-83.444167	GA
SH0341	33.525	-83.444167	GA
SH0342	33.525	-83.444167	GA
SH0345	33.525	-83.444167	GA
SH0346	33.525	-83.444167	GA
SH0350	34.448333	-84.836833	GA
SH0351	34.448333	-84.836833	GA
SH0353	34.448333	-84.836833	GA
SH0356	34.448333	-84.836833	GA
SH0357	34.448333	-84.836833	GA
SH0359	34.448333	-84.836833	GA
SH0360	34.4655	-84.6995	GA
SH0361	34.4655	-84.6995	GA
SH0369	34.4655	-84.6995	GA
SH0371	33.963167	-85.939167	AL
SH0372	33.963167	-85.939167	AL
SH0373	33.963167	-85.939167	AL
SH0374	33.963167	-85.939167	AL
SH0375	33.963167	-85.939167	AL
SH0376	33.963167	-85.939167	AL
SH0377	33.963167	-85.939167	AL
SH0378	33.963167	-85.939167	AL
SH0380	33.175	-85.386833	AL
SH0381	33.175	-85.386833	AL
SH0385	33.175	-85.386833	AL
SH0388	33.175	-85.386833	AL
SH0390	33.033333	-85.103833	GA
SH0391	33.033333	-85.103833	GA
SH0392	33.033333	-85.103833	GA
SH0393	33.033333	-85.103833	GA
SH0394	33.033333	-85.103833	GA
SH0395	33.033333	-85.103833	GA
SH0396	33.033333	-85.103833	GA
SH0401	34.277833	-86.889833	AL
SH0402	34.277833	-86.889833	AL
SH0403	34.277833	-86.889833	AL
SH0404	34.277833	-86.889833	AL
SH0405	34.277833	-86.889833	AL
SH0411	34.648333	-87.1055	AL
SH0414	34.648333	-87.1055	AL
SH0417	34.648333	-87.1055	AL
SH0420	34.752167	-86.959	AL
SH0421	34.752167	-86.959	AL
SH0422	34.752167	-86.959	AL
SH0426	34.752167	-86.959	AL
SH0429	34.752167	-86.959	AL
SH0430	31.765333	-83.245333	GA
SH0432	31.765333	-83.245333	GA
SH0434	31.765333	-83.245333	GA
SH0435	31.765333	-83.245333	GA
SH0436	31.765333	-83.245333	GA
SH0437	31.765333	-83.245333	GA
SH0438	31.765333	-83.245333	GA
SH0439	31.765333	-83.245333	GA
SH0441	33.2685	-84.308167	GA
SH0442	33.2685	-84.308167	GA
SH0443	33.2685	-84.308167	GA
SH0444	33.2685	-84.308167	GA
SH0445	33.2685	-84.308167	GA
SH0446	33.2685	-84.308167	GA
SH0447	33.2685	-84.308167	GA
SH0448	33.2685	-84.308167	GA
SH0449	33.2685	-84.308167	GA
SH0450	33.538	-84.633333	GA
SH0451	33.538	-84.633333	GA
SH0452	33.538	-84.633333	GA
SH0453	33.538	-84.633333	GA
SH0455	33.538	-84.633333	GA
SH0456	33.538	-84.633333	GA
SH0457	33.538	-84.633333	GA
SH0458	33.538	-84.633333	GA
SH0459	33.538	-84.633333	GA
SH0461	33.384667	-84.673167	GA
SH0462	33.384667	-84.673167	GA
SH0463	33.384667	-84.673167	GA
SH0465	33.384667	-84.673167	GA
SH0466	33.384667	-84.673167	GA
SH0469	33.384667	-84.673167	GA
SH1001	36.8921	-76.1766	VA
SH1002	36.8921	-76.1766	VA
SH1003	36.8921	-76.1766	VA
SH1004	36.8921	-76.1766	VA
SH1005	36.8921	-76.1766	VA
SH1006	36.8921	-76.1766	VA
SH1007	36.8921	-76.1766	VA
SH1008	36.8921	-76.1766	VA
SH1010	36.8921	-76.1766	VA
SH1011	36.8921	-76.1766	VA
SH1012	36.8921	-76.1766	VA
SH1013	36.8921	-76.1766	VA
SH1014	36.8921	-76.1766	VA
SH1016	36.8921	-76.1766	VA
SH1017	36.8921	-76.1766	VA
SH1018	36.8921	-76.1766	VA
SH1019	36.8921	-76.1766	VA
SH1021	36.723	-86.577	VA
SH1022	36.723	-86.577	VA
SH1025	36.723	-86.577	VA
SH1027	36.723	-86.577	VA
SH1030	37.169875	-80.429565	VA
SH1037	37.318457	-80.65126	VA
SH1038	37.318457	-80.65126	VA
SH1042	31.06	-97.3422	TX
SH1043	31.06	-97.3422	TX
SH1044	31.06	-97.3422	TX
SH1045	31.06	-97.3422	TX
SH1046	31.06	-97.3422	TX
SH1047	31.06	-97.3422	TX
SH1048	31.06	-97.3422	TX
SH1050	31.06	-97.3422	TX
SH1051	31.06	-97.3422	TX
SH1052	31.06	-97.3422	TX
SH1054	31.06	-97.3422	TX
SH1055	31.06	-97.3422	TX
SH1056	31.06	-97.3422	TX
SH1057	31.06	-97.3422	TX
SH1058	31.06	-97.3422	TX
SH1059	31.06	-97.3422	TX
SH1060	31.06	-97.3422	TX
SH1061	31.06	-97.3422	TX
SH1062	31.06	-97.3422	TX
SH1063	31.06	-97.3422	TX
SH1064	31.06	-97.3422	TX
SH1065	31.06	-97.3422	TX
SH1066	31.06	-97.3422	TX
SH1067	31.06	-97.3422	TX
SH1068	31.06	-97.3422	TX
SH1070	31.06	-97.3422	TX
SH1072	31.06	-94.3343	TX
SH1073	31.06	-94.3343	TX
SH1074	31.06	-94.3343	TX
SH1075	31.06	-94.3343	TX
SH1076	31.06	-94.3343	TX
SH1077	31.06	-94.3343	TX
SH1078	31.06	-94.3343	TX
SH1078r	31.06	-94.3343	TX
SH1079	31.06	-94.3343	TX
SH1080	31.06	-94.3343	TX
SH1081	31.06	-94.3343	TX
SH1082	31.06	-94.3343	TX
SH1083	31.06	-94.3343	TX
SH1084	31.06	-94.3343	TX
SH1085	31.06	-94.3343	TX
SH1086	31.06	-94.3343	TX
SH1087	31.06	-94.3343	TX
SH1088	31.06	-94.3343	TX
SH1089	31.06	-94.3343	TX
SH1090	31.06	-94.3343	TX
SH1091	31.06	-94.3343	TX
SH1092	31.06	-94.3343	TX
SH1094	31.06	-94.3343	TX
SH1095	31.06	-94.3343	TX
SH1096	31.06	-94.3343	TX
SH1097	31.06	-94.3343	TX
SH1098	31.06	-94.3343	TX
SH1099	31.06	-94.3343	TX
SH1100	31.06	-94.3343	TX
SH1101	31.06	-94.3343	TX
SH1103	33.2797	-96.8927	TX
SH1104	33.2797	-96.8927	TX
SH1105	33.2797	-96.8927	TX
SH1106	33.2797	-96.8927	TX
SH1107	33.2797	-96.8927	TX
SH1108	33.2797	-96.8927	TX
SH1109	33.2797	-96.8927	TX
SH1110	33.2797	-96.8927	TX
SH1111	33.2797	-96.8927	TX
SH1112	33.2797	-96.8927	TX
SH1113	33.2797	-96.8927	TX
SH1114	33.2797	-96.8927	TX
SH1115	33.2797	-96.8927	TX
SH1116	33.2797	-96.8927	TX
SH1117	33.2797	-96.8927	TX
SH1118	33.2797	-96.8927	TX
SH1119	33.2797	-96.8927	TX
SH1120	33.2797	-96.8927	TX
SH1121	33.2797	-96.8927	TX
SH1122	33.2797	-96.8927	TX
SH1123	33.2797	-96.8927	TX
SH1124	33.2797	-96.8927	TX
SH1125	33.2797	-96.8927	TX
SH1126	33.2797	-96.8927	TX
SH1127	33.2797	-96.8927	TX
SH1128	33.2797	-96.8927	TX
SH1129	33.2797	-96.8927	TX
SH1130	33.2797	-96.8927	TX
SH1131	33.2797	-96.8927	TX
SH1132	33.2797	-96.8927	TX
SH1133	32.2637	-106.8059	NM
SH1134	32.3167	-106.8212	NM
SH1135	32.3169	-106.8212	NM
SH1136	32.1852	-106.7097	NM
SH1137	32.2975	-106.8012	NM
SH1138	32.2976	-106.801	NM
SH1139	32.2776	-106.8266	NM
SH1140	32.2627	-106.8043	NM
SH1142	32.2137	-106.7485	NM
SH1143	32.2135	-106.7482	NM
SH1144	32.2135	-106.7482	NM
SH1145	32.2746	-106.8022	NM
SH1147	33.8829	-83.1546	GA
SH1148	33.8829	-83.1546	GA
SH1150	33.8829	-83.1546	GA
SH1151	33.8829	-83.1546	GA
SH1152	33.8829	-83.1546	GA
SH1153	33.8829	-83.1546	GA
SH1154	33.8829	-83.1546	GA
SH1155	33.8829	-83.1546	GA
SH1157	33.96	-83.37	GA
SH1158	33.96	-83.37	GA
SH1165	33.96	-83.37	GA
SH1173	34.355974	-103.061773	NM
SH1178	34.355974	-103.061773	NM
SH1181	34.355974	-103.061773	NM
SH1186	34.355974	-103.061773	NM
SH1187	34.355974	-103.061773	NM
SH1195	34.330872	-102.976227	TX
SH1196	34.330872	-102.976227	TX
SH1197	34.330872	-102.976227	TX
SH1198	34.330872	-102.976227	TX
SH1199	34.330872	-102.976227	TX
SH1200	34.330872	-102.976227	TX
SH1201	34.330872	-102.976227	TX
SH1202	34.330872	-102.976227	TX
SH1203	34.330872	-102.976227	TX
SH1204	34.330872	-102.976227	TX
SH1205	34.330872	-102.976227	TX
SH1206	34.330872	-102.976227	TX
SH1207	34.330872	-102.976227	TX
SH1208	34.330872	-102.976227	TX
SH1209	34.330872	-102.976227	TX
SH1213	34.330872	-102.976227	TX
SH1214	34.330872	-102.976227	TX
SH1216	34.330872	-102.976227	TX
SH1217	34.330872	-102.976227	TX
SH1218	34.330872	-102.976227	TX
SH1220	34.315554	-102.773632	TX
SH1222	34.315554	-102.773632	TX
SH1223	34.315554	-102.773632	TX
SH1224	34.315554	-102.773632	TX
SH1226	34.315554	-102.773632	TX
SH1227	34.315554	-102.773632	TX
SH1228	34.315554	-102.773632	TX
SH1229	34.315554	-102.773632	TX
SH1230	34.315554	-102.773632	TX
SH1231	34.315554	-102.773632	TX
SH1232	34.315554	-102.773632	TX
SH1233	34.315554	-102.773632	TX
SH1234	34.315554	-102.773632	TX
SH1235	34.315554	-102.773632	TX
SH1236	34.315554	-102.773632	TX
SH1237	34.315554	-102.773632	TX
SH1238	34.315554	-102.773632	TX
SH1239	34.315554	-102.773632	TX
SH1240	34.315554	-102.773632	TX
SH1241	34.315554	-102.773632	TX
SH1242	34.315554	-102.773632	TX
SH1243	38.883333	-97.734444	KS
SH1244	38.883333	-97.734444	KS
SH1245	38.883333	-97.734444	KS
SH1246	38.883333	-97.734444	KS
SH1247	38.883333	-97.734444	KS
SH1248	38.883333	-97.734444	KS
SH1249	38.883333	-97.734444	KS
SH1254	38.891667	-97.5475	KS
SH1257	38.565833	-97.466389	KS
SH1258	38.565833	-97.466389	KS
SH1259	38.565833	-97.466389	KS
SH1260	38.565833	-97.466389	KS
SH1261	38.565833	-97.466389	KS
SH1262	38.706111	-97.427778	KS
SH1263	38.706111	-97.427778	KS
SH1264	38.706111	-97.427778	KS
SH1265	38.706111	-97.427778	KS
SH1266	38.706111	-97.427778	KS
SH1267	38.706111	-97.427778	KS
SH1269	38.706111	-97.427778	KS
SH1270	38.706111	-97.427778	KS
SH1271	38.706111	-97.427778	KS
SH1272	38.706111	-97.427778	KS
SH1273	38.706111	-97.427778	KS
SH1274	38.706111	-97.427778	KS
SH1275	38.706111	-97.427778	KS
SH1276	38.706111	-97.427778	KS
SH1277	38.706111	-97.427778	KS
SH1278	38.706111	-97.427778	KS
SH1279	38.706111	-97.427778	KS
SH1280	38.706111	-97.427778	KS
SH1281	38.706111	-97.427778	KS
SH1282	38.706111	-97.427778	KS
SH1283	38.706111	-97.427778	KS
SH1284	38.706111	-97.427778	KS
SH1285	38.706111	-97.427778	KS
SH1286	40.49422	-96.55731	NE
SH1287	40.49422	-96.55731	NE
SH1288	40.49422	-96.55731	NE
SH1289	40.49422	-96.55731	NE
SH1290	40.49422	-96.55731	NE
SH1291	40.49422	-96.55731	NE
SH1292	40.49422	-96.55731	NE
SH1293	40.49422	-96.55731	NE
SH1294	40.49422	-96.55731	NE
SH1295	40.49422	-96.55731	NE
SH1296	40.49422	-96.55731	NE
SH1297	40.49422	-96.55731	NE
SH1298	40.49422	-96.55731	NE
SH1299	40.49422	-96.55731	NE
SH1300	40.49422	-96.55731	NE
SH1301	40.49422	-96.55731	NE
SH1302	40.49422	-96.55731	NE
SH1303	40.49422	-96.55731	NE
SH1304	40.49422	-96.55731	NE
SH1305	40.49422	-96.55731	NE
SH1306	40.49422	-96.55731	NE
SH1307	40.49422	-96.55731	NE
SH1308	40.49422	-96.55731	NE
SH1311	40.49422	-96.55731	NE
SH1312	40.49422	-96.55731	NE
SH1313	40.49422	-96.55731	NE
SH1315	40.49422	-96.55731	NE
SH1317	40.49422	-96.55731	NE
SH1318	40.49422	-96.55731	NE
SH1320	40.49422	-96.55731	NE
SH1321	40.49422	-96.55731	NE
SH1322	40.49422	-96.55731	NE
SH1325	36.199022	-119.251914	CA
SH1326	36.199022	-119.251914	CA
SH1327	36.199022	-119.251914	CA
SH1331	36.199022	-119.251914	CA
SH1332	36.199022	-119.251914	CA
SH1333	36.199022	-119.251914	CA
SH1335	36.199022	-119.251914	CA
SH1337	36.199022	-119.251914	CA
SH1338	36.199022	-119.251914	CA
SH1340	36.199022	-119.251914	CA
SH1342	36.199022	-119.251914	CA
SH1344	36.199022	-119.251914	CA
SH1345	36.199022	-119.251914	CA
SH1347	36.199022	-119.251914	CA
SH1348	36.308806	-119.380639	CA
SH1349	36.308806	-119.380639	CA
SH1350	36.308806	-119.380639	CA
SH1352	36.308806	-119.380639	CA
SH1353	36.308806	-119.380639	CA
SH1354	36.308806	-119.380639	CA
SH1355	36.308806	-119.380639	CA
SH1356	36.308806	-119.380639	CA
SH1358	36.308806	-119.380639	CA
SH1359	36.308806	-119.380639	CA
SH1360	36.308806	-119.380639	CA
SH1361	36.308806	-119.380639	CA
SH1362	36.308806	-119.380639	CA
SH1363	36.308806	-119.380639	CA
SH1364	36.308806	-119.380639	CA
SH1365	36.308806	-119.380639	CA
SH1366	36.308806	-119.380639	CA
SH1367	36.233728	-119.312081	CA
SH1368	36.233728	-119.312081	CA
SH1369	36.233728	-119.312081	CA
SH1371	36.233728	-119.312081	CA
SH1372	36.233728	-119.312081	CA
SH1373	36.233728	-119.312081	CA
SH1374	36.233728	-119.312081	CA
SH1375	36.233728	-119.312081	CA
SH1376	36.233728	-119.312081	CA
SH1377	36.233728	-119.312081	CA
SH1378	36.233728	-119.312081	CA
SH1379	36.233728	-119.312081	CA
SH1380	36.233728	-119.312081	CA
SH1381	36.233728	-119.312081	CA
SH1382	36.233728	-119.312081	CA
SH1383	36.233728	-119.312081	CA
SH1384	36.233728	-119.312081	CA
SH1385	36.233728	-119.312081	CA
SH1386	36.233728	-119.312081	CA
SH1387	36.233728	-119.312081	CA
SH1388	36.233728	-119.312081	CA
SH1389	36.233728	-119.312081	CA
SH1390	36.233728	-119.312081	CA
SH1394	32.273422	-110.9031	AZ
SH1398	32.273422	-110.9031	AZ
SH1399	32.273422	-110.9031	AZ
SH1400	32.273422	-110.9031	AZ
SH1402	32.273422	-110.9031	AZ
SH1409	32.273422	-110.9031	AZ
SH1410	32.273422	-110.9031	AZ
SH1412	32.273422	-110.9031	AZ
SH1413	32.273422	-110.9031	AZ
SH1414	32.273422	-110.9031	AZ
SH1415	32.251061	-111.006447	AZ
SH1416	32.251061	-111.006447	AZ
SH1417	32.251061	-111.006447	AZ
SH1418	32.251061	-111.006447	AZ
SH1419	32.251061	-111.006447	AZ
SH1420	32.251061	-111.006447	AZ
SH1421	32.251061	-111.006447	AZ
SH1422	32.251061	-111.006447	AZ
SH1423	32.251061	-111.006447	AZ
SH1424	32.251061	-111.006447	AZ
SH1425	32.251061	-111.006447	AZ
SH1426	32.251061	-111.006447	AZ
SH1427	32.251061	-111.006447	AZ
SH1428	32.251061	-111.006447	AZ
SH1429	32.251061	-111.006447	AZ
SH1430	32.251061	-111.006447	AZ
SH1431	32.251061	-111.006447	AZ
SH1432	32.251061	-111.006447	AZ
SH1433	32.251061	-111.006447	AZ
SH1434	32.251061	-111.006447	AZ
SH1435	32.251061	-111.006447	AZ
SH1436	32.251061	-111.006447	AZ
SH1438	32.251061	-111.006447	AZ
SH1439	33.103267	-111.97425	AZ
SH1441	33.103267	-111.97425	AZ
SH1442	33.103267	-111.97425	AZ
SH1443	33.103267	-111.97425	AZ
SH1444	33.103267	-111.97425	AZ
SH1445	33.103267	-111.97425	AZ
SH1446	33.103267	-111.97425	AZ
SH1448	33.103267	-111.97425	AZ
SH1449	33.103267	-111.97425	AZ
SH1450	33.103267	-111.97425	AZ
SH1452	33.103267	-111.97425	AZ
SH1455	33.103267	-111.97425	AZ
SH1456	33.103267	-111.97425	AZ
SH1457	33.103267	-111.97425	AZ
SH1458	33.103267	-111.97425	AZ
SH1459	33.103267	-111.97425	AZ
SH1460	33.103267	-111.97425	AZ
SH1461	33.103267	-111.97425	AZ
SH1462	33.103267	-111.97425	AZ
SH1463	33.103267	-111.97425	AZ
SH1464	33.103267	-111.97425	AZ
SH1465	33.103267	-111.97425	AZ
SH1466	33.103267	-111.97425	AZ
SH1467	33.103267	-111.97425	AZ
SH1468	33.103267	-111.97425	AZ
SH1469	33.103267	-111.97425	AZ
SH1470	33.103267	-111.97425	AZ
SH1471	33.103267	-111.97425	AZ
SH1472	33.103267	-111.97425	AZ
SH1473	33.103267	-111.97425	AZ
SH1474	33.103267	-111.97425	AZ
SH1475	32.99968	-112.086943	AZ
SH1476	32.99968	-112.086943	AZ
SH1478	32.99968	-112.086943	AZ
SH1479	32.99968	-112.086943	AZ
SH1480	32.99968	-112.086943	AZ
SH1482	32.99968	-112.086943	AZ
SH1483	32.99968	-112.086943	AZ
SH1484	32.99968	-112.086943	AZ
SH1485	32.99968	-112.086943	AZ
SH1486	32.99968	-112.086943	AZ
SH1487	32.99968	-112.086943	AZ
SH1488	32.99968	-112.086943	AZ
SH1489	32.99968	-112.086943	AZ
SH1490	32.99968	-112.086943	AZ
SH1491	32.99968	-112.086943	AZ
SH1492	32.99968	-112.086943	AZ
SH1493	32.99968	-112.086943	AZ
SH1494	32.99968	-112.086943	AZ
SH1495	32.99968	-112.086943	AZ
SH1496	32.99968	-112.086943	AZ
SH1497	32.99968	-112.086943	AZ
SH1498	32.99968	-112.086943	AZ
